# Supplementary material for: Unpuzzling Friunavirus-Host Interactions One Piece at a Time: Phage Recognizes Acinetobacter pittii via a New K38 Capsule Depolymerase
Source: Antibiotics (Basel). 2021 Oct 26;10(11):1304. doi: 10.3390/antibiotics10111304 (PMC8614642; doi:10.3390/antibiotics10111304)
Supplement: Supplementary file 1 [file antibiotics-10-01304-s001.zip]

Archive with 3 entries (3 files):
- new Supplemental figure S1.pdf
- new Supplemental figure S3.pdf
- Supplemental figure S2.pdf
